# Supplementary material for: Cytosine Methylation Changes the Preferred Cis-Regulatory Configuration of Arabidopsis WUSCHEL-Related Homeobox 14
Source: Int J Mol Sci. 2025 Jan 17;26(2):763. doi: 10.3390/ijms26020763 (PMC11765556; doi:10.3390/ijms26020763)
Supplement: Supplementary file 1 [file ijms-26-00763-s001.zip]

Archive with 1 entries (1 files):
- ijms-3378305-supplementary.pdf
